# Supplementary material for: Effects of fluorescent glutamate indicators on neurotransmitter diffusion and uptake
Source: eLife. 2020 Apr 30;9:e54441. doi: 10.7554/eLife.54441 (PMC7255799; doi:10.7554/eLife.54441)
Supplement: Source code 1. — Simulated random walk diffusion of neurotransmitter molecules from the center of a synaptic cleft surrounded by radially symmetric, isotropic three-dimensional extrasynaptic space. User can vary cleft dimensions, the number of transmitter molecules released, iGluSnFR subtype and concentration, EAAT concentration, etc. Provides graphical updates of simulation progress and writes output files. Allows multiple trials to be averaged together. [file elife-54441-code1.zip]

Archive with 3 entries (2 files):
- GluSnFR_radial_121619.m
- __MACOSX/
- __MACOSX/._GluSnFR_radial_121619.m
