# Supplementary material for: Effects of fluorescent glutamate indicators on neurotransmitter diffusion and uptake
Source: eLife. 2020 Apr 30;9:e54441. doi: 10.7554/eLife.54441 (PMC7255799; doi:10.7554/eLife.54441)
Supplement: Source code 1. — Simulated random walk diffusion of neurotransmitter molecules from the center of a synaptic cleft surrounded by radially symmetric, isotropic three-dimensional extrasynaptic space. User can vary cleft dimensions, the number of transmitter molecules released, iGluSnFR subtype and concentration, EAAT concentration, etc. Provides graphical updates of simulation progress and writes output files. Allows multiple trials to be averaged together. [file elife-54441-code1.zip › GluSnFR_radial_121619.m]

% GluSnFR simulations (radially symmetric)
% December 16, 2019

%---------- General Model Parameters -------------------
tsf=1;                                      %time step (�s)
numtrials=10;                                %Run simulations multiple times and average
simdur=30000;
numparticles=5000;                          %number of transmitter molecules
numsteps=ceil(simdur/tsf);                  %time steps
radialvector=[0.5 1 2 5 10 25 50 100 10000];%ROI sizes to track
gVm=-70;                                    %glial resting potential
nVm=-70;                                    %neuronal resting potential
wcleft = 0.02;                              %Cleft width (i.e., z dimension), in um (i.e., 20 nm)
rpsd = 0.110;                               %radius, in um, of PSD (Ventura and Harris, 1999)
rcleft =0.160;                             %radius, in um, of axon-spine interface (Ventura and Harris, 1999)
rperi = 0.200;                              %outer radius of perisynaptic region
if(rpsd>rcleft)                             %rpsd cannot exceed rcleft
    rpsd=rcleft;
end
numshells=1000;                              %number of radially symmetric shells
shellthickness = 0.01;                      %each shell is the same thickness (um)
tort=1.5;                                   %tortuosity index (Nicholson)
vf=0.21;                                    %volume fraction (Nicholson)
Q10=1;                                      %temperature dependence (1=room temp)
Dcleft=0.000253;                            %Diffusion constant in cleft
D=0.000253/(tort^2);                        %Exrtasynaptic dfifusion constant, corrected for tortuosity
rdiff = sqrt(2*D*tsf);                      %1-D rms distance in one time step
rdiffc = sqrt(2*Dcleft*tsf);                %diff length in cleft (2D)
PSDvolume=1e-15*wcleft*pi*(rpsd^2);         %volume of the cleft above the PSD (L)
cleftvolume = 1e-15*wcleft*pi*(rcleft^2);   %volume of cleft (L)
perivolume = 1e-15*wcleft*pi*(rperi^2-rcleft^2); %volume of "perisynaptic" region surrounding cleft region (L)
 
%Ion/glu concentrations
gluin= 0.00001;                             %glial intracellular glu = 10 uM
Nain = 0.005;                               %glial intracellular Na = 5 mM
Kin = 0.120;                                %glial intracellular K = 120 mM
Hin = 3.98107e-08;                          %glial pH 7.4

ngluin= 0.00001;                            %neuronal intracellular glu = 10 uM
nNain = 0.005;                              %neuronal intracellular Na = 5 mM
nKin = 0.120;                               %neuronal intracellular K = 120 mM
nHin = 3.98107e-08;                         %neuronal intracellular pH 7.4

Naout=0.1462;                               %extracellular Na = 146.2 mM 
Kout = 0.0025;                              %extracellular K = 2.5 mM
Hout = 3.98107e-08;                         %extracellular pH 7.4

%------------ Arrays for averages (multiple trials)--------
ave=zeros(numsteps,size(radialvector,2));                   %time steps, ROI size, multi
AveSTC=zeros(numsteps,1);                              %surrogate for the glial transporter current
%----------------------------------------------------------

for k=1:numtrials               %----------TOP OF THE MULTIPLE TRIALS LOOP------------
%%%%%%%%%%%%%%%%%%%%%%%%%%%%%%%%%%%%%%%%%%%%%%%%%%%%%%%%%%%%%%%%%%%%%%%%%%%%%%%%%%%%%%%%
%Transporter density/concentration
EAATconc = zeros(numshells,1);             %Keep track of available glial transporters in each shell
EAATconc(:)= 1.0E-4;                       %EAAT concentration (M): 125 uM corresponds to 10,800 per um2 (Danbolt)
GluSnFRconc = zeros(numshells,1);
GluSnFRconc(:) = 0;%3.0E-4;
GluSnFRtype = 2;                           %1=iGluSnFR@34C, 2=iGluSnFR@20C, 3=Gluf@34C, 4=Gluf@20C
                                           %5=iGluu@34C, 6=iGluu@20C,
                                           %7=SuperGluSnFR
%%%%%%%%%%%%%%%%%%%%%%%%%%%%%%%%%%%%%%%%%%%%%%%%%%%%%%%%%%%%%%%%%%%%%%%%%%%%%%%%%%%%%%%%
%Construct shells around synapse to track glu concentration, uptake, etc.
radial = ones(numparticles,1);             %distance of each transmitter particle from release site (origin)
whichparticle = zeros(numparticles,1);      %identifier number for each glutamate molecule
whichshell=zeros(numshells,1);
for i=1:numparticles
    whichparticle(i)=i;
end
for i=1:numshells
    whichshell(i)=i;
end
glowflag = zeros(numparticles,1);           %Is the particle is bound to a fluorescing iGluSnFR?
whichorder = zeros(numparticles,1);         %saves the order in which each glutamate molecule is taken up
shell = zeros(numparticles,1);              %Which shell does each glutamate molecule occupy
bp = zeros(numparticles,1);                 %EAAT binding prob for each particle
gbp = zeros(numparticles,1);                %iGluSnFR binding prob for each particle
whichcounter = 0;                           %counter for how many molecules have been taken up
shellradius = zeros(numshells,1);           %vector containing all the shell radii
shellvolume = zeros(numshells,1);           %shell volumes (liters) -- volume difference between consecutive spheres
shelltrans=zeros(numshells,1);              %number of free (unbound) transporters in each shell
unitconc=zeros(numshells,1);                %concentration per single molecule in its shell
rtd = ones(numshells,1);                    %relative transporter density (default: uniform)
GluSnFRtrac = zeros(numsteps,1);
shellGluSnFR=zeros(numshells,1);            %number of free (unbuond) iGluSnFR moelcules in each shell
for i=1:numshells
    shellradius(i)=rperi+i*shellthickness;
    shellvolume(i)=(1e-15)*(4/3)*pi*((rperi+i*shellthickness)^3-(rperi+(i-1)*shellthickness)^3)*vf;  %liters
    unitconc(i)=(1/6.022e23)/shellvolume(i);%concentration of a single molecule, moles per liter
    if(mod(i,400)<200)
        %shellGluSnFR(i) = (100/10)*6.022e23*GluSnFRconc(i)*shellvolume(i);  %calculate the number of GluSnFR molecules in each shell
        shelltrans(i) = 2*6.022e23*EAATconc(i)*rtd(i)*shellvolume(i);  %calculate the number of transporters in each shell (note: .* is vector multiplication)
    end
    if(mod(i,400)>=200)
        shellGluSnFR(i) = 2*6.022e23*GluSnFRconc(i)*shellvolume(i);  %calculate the number of GluSnFR molecules in each shell
        %shelltrans(i) = (100/90)*6.022e23*EAATconc(i)*rtd(i)*shellvolume(i);  %calculate the number of transporters in each shell (note: .* is vector multiplication)
    end
end
%shelltrans = 6.022e23.*EAATconc.*rtd.*shellvolume;  %Number of transporters in each shell
%shellGluSnFR = 6.022e23.*GluSnFRconc.*shellvolume;  %Number of GluSnFR molecules in each shell
shelltrans(1:2)=0;                                  %no glial transporters in first two shells (usually 20 nm) outside of cleft
shellGluSnFR(1:2)=0;                                %no iGluSnFRs in first two shells (usually 20 nm) outside of cleft
EAAT0=shelltrans;                               %original number of transporters (in each shell)
GluSnFR0=shellGluSnFR;                           %original number of GluSnFR molecules (in each shell)

 %----------- Counter arrays, etc. -----------------------
STC=zeros(numsteps,1);                              %surrogate for the glial transporter current
dFF=zeros(numsteps,10);                             %GluSnFR signal: time steps, volumes, multi
cumSTC=zeros(numsteps,1);
GLTtouches = zeros(numsteps,1);                     %number of times EAAC1 binds glutamate
cumGLTtouches = zeros(numsteps,1);                  %number of times EAAC1 binds glutamate
GLTEfficiency = zeros(numsteps,1);                  %cumNTC/cumEAAC1touches
GLTEfficiency(:)=NaN;
EAATtouches = zeros(numparticles,1);
snifftouch = zeros(numparticles,1);
trialcounter=zeros(numtrials,1);                    %counters for glutamate, etc.
counter1=zeros(numsteps,1);                         %counters for glutamate, etc.
counter2=zeros(numsteps,1);
counter3=zeros(numsteps,1);
counter4=zeros(numsteps,1);
counter5=zeros(numsteps,1);
counter6=zeros(numsteps,1);
counter7=zeros(numsteps,1);
counter8=zeros(numsteps,1);
counter9=zeros(numsteps,1);

if(rcleft==0)                               %if cleft is infinitely small, everything is outside it
    outcleft=ones(numparticles,1); 
else
    outcleft=zeros(numparticles,1);         %flag that particle has escaped the cleft (2D-->3D diffusion)
end
endpoint=zeros(numparticles,1);             %site of uptake, radial distance from release
endpoint(:)=NaN;
endtime=zeros(numparticles,1);              %time of uptake
endtime(:)=NaN;
free=ones(numparticles,1);                  %free to diffuse
EAATbound=zeros(numparticles,1);            %bound to EAAT
iGlubound=zeros(numparticles,1);            %bound to iGluSnFR
transported=zeros(numparticles,1);          %flag that a particle has been taken up
cycled=zeros(numparticles,1);               %flag that transport cycle has been completed
position=zeros(numparticles,2,3);           %3-D position of each transmitter particle
positionecho=zeros(numparticles,1,3);       %3-D position of each transmitter particle
position0=position;                         %original 3-D position of each transmitter particle

%---------- Transporter Kinetic Schemes -------------------

%GLT-1, according to Bergles, et al. (2002)
%each rate is multiplied by Q10, the time step fraction, and a s>�s conversion

vfactor1= exp((96486*(gVm+70)/1000*0.46)/(2*8.3143*298));
vfactor7 = exp((96486*(gVm+70)/1000*0.55)/(2*8.3143*298));
%vfactor9=  exp((0.1*96486*(gVm+70)/1000*0.4)/(2*8.3143*298));
vfactor9f=  exp((0.1*96486*(gVm+70)/1000*0.4)/(2*8.3143*298));
vfactor9b=  exp(((1-0.1)*96486*(gVm+70)/1000*0.4)/(2*8.3143*298));
vfactor15f= exp((0.9*96486*(gVm+70)/1000*0.59)/(2*8.3143*298));
vfactor15b= exp(((1-0.9)*96486*(gVm+70)/1000*0.59)/(2*8.3143*298));

k1f = Q10*tsf*1e-6*Naout*1e4/vfactor1;          %extracellular Na dependent (120 mM)
k1b = Q10*tsf*1e-6*1e2*vfactor1;
k2f = Q10*tsf*1e-6*Naout*1e4;                   %extracellularNa dependent
k2b = Q10*tsf*1e-6*5e2;
k3f = Q10*tsf*1e-6*6e6;                         %extracellular glutamate dependent
k3b = Q10*tsf*1e-6*5e2;
k4f = Q10*tsf*1e-6*Hout*6e11;                   %proton dependent (pH 7.4)
k4b = Q10*tsf*1e-6*7e2;
%k5f = Q10*tsf*1e-6*Hout*6e11;                   %proton dependent (pH 7.4)
%k5b = Q10*tsf*1e-6*7e2;
k6f = Q10*tsf*1e-6*6e6;                         %extracellular glutamate dependent
k6b = Q10*tsf*1e-6*1e2;                         %glu unbinding, default 5e2
k7f = Q10*tsf*1e-6*Naout*1e4/vfactor7;          %extracellular Na
k7b = Q10*tsf*1e-6*1e3*vfactor7;
k8f = Q10*tsf*1e-6*2e3;                         %translocation
k8b = Q10*tsf*1e-6*1.9e3;
k9f = Q10*tsf*1e-6*1e3/vfactor9f;                %Na unbinding
k9b = Q10*tsf*1e-6*Nain*4e4*vfactor9b;           %intracellular Na dependent (10 mM)
k10f = Q10*tsf*1e-6*3e3;
k10b = Q10*tsf*1e-6*Hin*9e10;
k11f = Q10*tsf*1e-6*3e3;                        %intracellular glutamate unbinding
k11b = Q10*tsf*1e-6*gluin*1e5;
k12f = Q10*tsf*1e-6*1e5;
k12b = Q10*tsf*1e-6*Nain*2e7;
k13f = Q10*tsf*1e-6*1e5;
k13b = Q10*tsf*1e-6*Nain*1e8;
k14f = Q10*tsf*1e-6*Kin*1e6;
k14b = Q10*tsf*1e-6*1e3;
k15f = Q10*tsf*1e-6*40/vfactor15f;
k15b = Q10*tsf*1e-6*10*vfactor15b;
k16f = Q10*tsf*1e-6*2e4;
k16b = Q10*tsf*1e-6*Kout*1e6;
%k17f = Q10*tsf*1e-6*1.4;
%k17b = Q10*tsf*1e-6*Kout*0.01;
GLTstate = ones(numparticles,1);              %transporter state for bound glutamate molecules
GLTfrate=[k1f;k2f;k4f;k6f;k7f;k8f;k9f;k10f;k11f;k12f;k13f;k14f;k15f;k16f];
GLTbrate=[k16b;k1b;k2b;k4b;k6b;k7b;k8b;k9b;k10b;k11b;k12b;k13b;k14b;k15b];
%GLTsrate=[0,0,k17f,0,0,0,0,0,0,k17b,0,0,0,0];   %not used in current iteration

%iGluSnFR kinetic schemes (Halassa et al (2018) PNAS)
switch GluSnFRtype                  %iGluSnFR @ 34C
    case 1
        gk1f = tsf*1e-6*2.8e7;
        gk1b = tsf*1e-6*8161;
        gk2f = tsf*1e-6*756;
        gk2b = tsf*1e-6*220;
    case 2                          %iGluSnFR @ 20C
        gk1f = tsf*1e-6*2.7e7;
        gk1b = tsf*1e-6*5965;
        gk2f = tsf*1e-6*569;
        gk2b = tsf*1e-6*110;
    case 3                          %Gluf @ 34C
        gk1f = tsf*1e-6*3.63e6;
        gk1b = tsf*1e-6*3018;
        gk2f = tsf*1e-6*1254;
        gk2b = tsf*1e-6*566;
    case 4                          %Gluf @ 20C
        gk1f = tsf*1e-6*3.5e6;
        gk1b = tsf*1e-6*2206;
        gk2f = tsf*1e-6*944;
        gk2b = tsf*1e-6*283;
    case 5                          %Gluu @ 34C
        gk1f = tsf*1e-6*2.28e6;
        gk1b = tsf*1e-6*2331;
        gk2f = tsf*1e-6*180.7;
        gk2b = tsf*1e-6*936;
    case 6                          %Gluu @ 20C
        gk1f = tsf*1e-6*2.2e6;
        gk1b = tsf*1e-6*1704;
        gk2f = tsf*1e-6*136;
        gk2b = tsf*1e-6*468;
    case 7                          %FrankenSnFR
        gk1f = tsf*1e-6*3.5e7;
        gk1b = tsf*1e-6*2500;
        gk2f = tsf*1e-6*2000;
        gk2b = tsf*1e-6*600;
end
GluSnFRstate = ones(numparticles,1);
GluSnFRfrate=[gk1f;gk2f;0];
GluSnFRbrate=[0;gk1b;gk2b];
tvect=tsf.*(1:numsteps);

%-------------------------------- BIG LOOP --------------------------------
trialcounter(k)=1;
for i=2:numsteps                            %loop for every point in time
    position(:,1,:)=position(:,2,:);        %1 is old position, 2 is new position

    %Calculate new 3-D position of each particle
    diffcleft=free.*rdiffc.*randn(numparticles,1,3);
    diff=free.*rdiff.*randn(numparticles,1,3);
    position(:,2,:)=position(:,1,:)+(((1-outcleft).*diffcleft)+(outcleft.*diff));
    radial=sqrt(position(:,2,1).^2+position(:,2,2).^2+position(:,2,3).^2);
    outcleft(radial>rcleft)=1;
    X=find((abs(position(:,2,3)).*free.*(1-outcleft))>(wcleft/2));
    while(size(X,1)>0)
         diffcleft=rdiffc.*randn(numparticles,1);
         diff=rdiff.*randn(numparticles,1);
         position(X,2,:)=position(X,1,:)+free(X).*(((1-outcleft(X)).*diffcleft(X))+(outcleft(X).*diff(X)));
         radial(X)=sqrt(position(X,2,1).^2+position(X,2,2).^2+position(X,2,3).^2);
         outcleft(radial>rcleft)=1;
         X=find(abs(position(:,2,3).*free.*(1-outcleft))>(wcleft/2));
    end
    X=find(((outcleft==1).*(radial<rcleft))>0);
    while(size(X,1)>0)
        diff=rdiff.*randn(numparticles,1,3);
        position(X,2,:)=position(X,1,:)+diff(X,:,:);
        radial(X)=sqrt(position(X,2,1).^2+position(X,2,2).^2+position(X,2,3).^2);
        outcleft(radial>rcleft)=1;
        X=find((outcleft==1).*(radial<rcleft));
    end
    positionecho(:,1,:)=position(:,2,:);
        
    %Tracking glutamate concentraion over time and space 
    glunum=transpose(histcounts(radial,shellradius));      %counts number of glutamate particles in each shell
    glunum(numshells)=0;                        %largest shell set to empty (for some reason)
    gluconc=glunum./(6.022e23)./shellvolume;    %glutamate concentration in each extrasynaptic shell
    shell=ceil((radial-rcleft)/shellthickness); %in which shell is particle located?
    shell(shell>numshells)=numshells;
    shell(shell<1)=1;
    bp = k6f*unitconc(shell).*shelltrans(shell);         %EAAT2
    gbp = gk1f*unitconc(shell).*shellGluSnFR(shell);     %GluSnFR
    mprob=rand(numparticles,1);
    
    %Determine fate of each particle during the time step
    inplay=free.*(1-cycled);        %Free particles
    %EAATs
    X=find(free.*(EAATbound==0).*(mprob<(bp.*inplay)));     %Particles that bind EAAT during this step
        %Particles that bound EAAT during the last step
    Xf=find((EAATbound==1).*(mprob<GLTfrate(GLTstate))); %particles going forward
    Xb=find((EAATbound==1).*(mprob>=GLTfrate(GLTstate))&(mprob<(GLTfrate(GLTstate)+GLTbrate(GLTstate)))); %particles going backward
    trans_ind=sub2ind(size(shelltrans),shell(X));
    GLTstate(X)=5;                                  %EAAT bound state
    EAATbound(X)=1;
    free(X)=0;
    EAATtouches(X)=EAATtouches(X)+1;
    shelltrans(trans_ind)=shelltrans(trans_ind)-1;  %reduce available transporters
    %iGluSnFR
    Y=find((iGlubound==0).*(mprob>=(bp.*inplay)).*(mprob<((bp+gbp).*inplay))); %Particles that bind iGluSnFR during this step
    iglu_ind=sub2ind(size(shellGluSnFR),shell(Y));
        %Particles that bound iGluSnFR during the last step
    Y23=find((GluSnFRstate==2)&(mprob<GluSnFRfrate(2)));    %iGlu 2-->3
    Y21=find((GluSnFRstate==2)&(mprob>=GluSnFRfrate(2))&(mprob<(GluSnFRfrate(2)+GluSnFRbrate(2))));   %iGlu 2-->1
    GluSnFRstate(Y)=2;                  %iGluSnFR bound state
    iGlubound(Y)=1;
    free(Y)=0;
    snifftouch(Y)=snifftouch(Y)+1;
    shellGluSnFR(iglu_ind)=shellGluSnFR(iglu_ind)-1;   %reduce available GluSnFR
        
    %Determine any state transitions in EAATs and iGluSnFRs

    %Particles bound to EAAT
    nXf=(EAATbound==1).*(mprob<GLTfrate(GLTstate)); %particles going forward
    nXb=(EAATbound==1).*(mprob>=GLTfrate(GLTstate))&(mprob<(GLTfrate(GLTstate)+GLTbrate(GLTstate))); %particles going backward
    Xf14=find(nXf.*(GLTstate==14));                        %14-->1
    nXf14=nXf.*(GLTstate==14);
    STC(i)=STC(i)-sum(nXf14);
    Xf14_ind=sub2ind(size(shelltrans),shell(Xf14));
    shelltrans(Xf14_ind)=shelltrans(Xf14_ind)+1;            %increment EAAT
    cycled(Xf14)=1;
    Xb1=find(nXb.*(GLTstate==1));                          %1-->14
    GLTstate(Xf)=GLTstate(Xf)+1;
    GLTstate(Xb)=GLTstate(Xb)-1;
    GLTstate(Xf14)=1;
    GLTstate(Xb1)=14;
    X54=find(nXb&(GLTstate==4));                      %5-->4
    X54_ind=sub2ind(size(shelltrans),shell(X54));
    shelltrans(X54_ind)=shelltrans(X54_ind)+1; %transporter back in play
    EAATbound(X54)=0;
    free(X54)=1;
    X12=find(nXf.*(GLTstate==2));                     %1-->2
    nX12=nXf.*(GLTstate==2);                        
    STC(i)=STC(i)+sum(nX12);
    X78=find(nXf.*(GLTstate==8));                     %7-->8
    nX78=nXf.*(GLTstate==8);                        
    STC(i)=STC(i)+sum(nX78);
    X910=find(nXf.*(GLTstate==10));                   %9-->10 (transported)
    nX910=nXf.*(GLTstate==10);                        
    transported(X910)=1;
    STC(i)=STC(i)+sum(nX910);
    EAATbound(X910)=0;
    endpoint(X910)=sqrt((position(X910,2,1)-position0(X910,1,1)).^2+(position(X910,2,2)-position0(X910,1,2)).^2+(position(X910,2,3)-position0(X910,1,3)).^2);
    whichcounter=whichcounter+sum(nX910);
    whichorder(X910)=whichcounter;
    endtime(X910)=i*tsf;
    positionecho(X910,1,:)=NaN;

    %Particles bound to iGluSnFR
    iglu_23_ind=sub2ind(size(shellGluSnFR),shell(Y23));
    iglu_21_ind=sub2ind(size(shellGluSnFR),shell(Y21));
    Y32=find((GluSnFRstate==3)&(mprob<GluSnFRbrate(3)));
    GluSnFRstate(Y23)=3;
    GluSnFRstate(Y21)=1;
    GluSnFRstate(Y32)=2;
    shellGluSnFR(iglu_21_ind)=shellGluSnFR(iglu_21_ind)+1;   %increment GluSnFR
    iGlubound(Y21)=0;
    free(Y21)=1;
    glowflag(:)=0;
    gf=find(GluSnFRstate==3);
    glowflag(gf)=1;      %State #3 glows

    %Update iGluSnFR counters
    for v=1:size(radialvector,2)
        dFF(i,v)=sum((GluSnFRstate==3).*(radial<radialvector(v)));
    end
    cumSTC(i)=size(find(transported>0),1);
    
    counter1(i)=sum(free.*(radial>.4)&(radial<=.5));
    counter2(i)=sum((EAATbound==1).*(radial>.4)&(radial<=.5));
    counter3(i)=sum((iGlubound==1).*(radial>.4)&(radial<=.5));
    counter4(i)=sum(free.*(radial>.85)&(radial<=.95));
    counter5(i)=sum((EAATbound==1).*(radial>.85)&(radial<=.95));
    counter6(i)=sum((iGlubound==1).*(radial>.85)&(radial<=.95));
    counter7(i)=sum(free.*(radial>4)&(radial<=6));
    counter8(i)=sum((EAATbound==1).*(radial>4)&(radial<=6));
    counter9(i)=sum((iGlubound==1).*(radial>4)&(radial<=6));
       
    cumGLTtouches(i)=cumGLTtouches(i-1)+GLTtouches(i);

    %---------------- Update plot ----------------------------
    if(mod(i,500)==0 || i==2)
        delete(findall(gcf,'type','annotation'))
        
        subplot(3,2,1)
        plot(tvect, STC)
        axis([0 (numsteps*tsf) 0 5])
        axis 'auto y'
        title('Transporter Current')
        
        subplot(3,2,2)
        plot(whichparticle,shell)
        axis([0 (numparticles) 0 numshells])
        title('Glu in shells')

        subplot(3,2,3)
        plot(tvect,counter1) 
        axis([0 (numsteps*tsf) -1 2])
        axis 'auto y'
        title('Glu conc @ 1 NND')
               
        subplot(3,2,4)
        scatter3(positionecho(:,1,1),positionecho(:,1,2),positionecho(:,1,3),4,'.')
        axis([-5 5 -5 5 -5 5])
        title('3-D diffusion map')

        subplot(3,2,5)
        plot(tvect, cumSTC)
        axis([0 (numsteps*tsf) 0 numparticles])
        axis 'auto y'
        title('Glu molecules taken up')

        subplot(3,2,6)
        plot(tvect,dFF(:,1),tvect,dFF(:,2),tvect,dFF(:,3),tvect,dFF(:,4),tvect,dFF(:,5),tvect,dFF(:,6),tvect,dFF(:,7),tvect,dFF(:,8))
        axis([0 (numsteps*tsf) 0 200])
        axis 'auto y'
        title('GluSnFR signal')
        dim=[.1 .9 .3 .1];
        str="Trial number: "+num2str(k);
        h=annotation('textbox',dim,'LineStyle','none','String',str);
        drawnow;
    end
end         % -------------- END OF THE TIME STEP LOOP -----------------
    for h=1:size(radialvector,2)
            ave(:,h)= ave(:,h) + dFF(:,h);
    end
    AveSTC=AveSTC+STC;

end         %------------ END OF MULTIPLE TRIALS LOOP

ave=ave/numtrials;
AveSTC=AveSTC/numtrials;
writematrix(ave,"aves.dat")
beep;
    counter1_ave=counter1/numtrials/tsf;
    counter2_ave=counter2/numtrials/tsf;
    counter3_ave=counter3/numtrials/tsf;
    counter4_ave=counter4/numtrials/tsf;
    counter5_ave=counter5/numtrials/tsf;
    counter6_ave=counter6/numtrials/tsf;
    counter7_ave=counter7/numtrials/tsf;
    counter8_ave=counter8/numtrials/tsf;
    counter9_ave=counter9/numtrials/tsf;
    csvwrite('counter1.dat',counter1_ave);
    csvwrite('counter2.dat',counter2_ave);
    csvwrite('counter3.dat',counter3_ave);
    csvwrite('counter4.dat',counter4_ave);
    csvwrite('counter5.dat',counter5_ave);
    csvwrite('counter6.dat',counter6_ave);
    csvwrite('counter7.dat',counter7_ave);
    csvwrite('counter8.dat',counter8_ave);
    csvwrite('counter9.dat',counter9_ave);
    csvwrite('endpoint.dat',endpoint);
    csvwrite('shelltrans.dat',shelltrans);
    csvwrite('shellGluSnFR.dat',shellGluSnFR);
    csvwrite('shell.dat',shell);
    csvwrite('GluSnFR0.dat',GluSnFR0);
    csvwrite('GluSnFRtouches.dat',snifftouch);
    csvwrite('EAATtouches.dat',EAATtouches);
    csvwrite('CumUptake.dat',cumSTC);
    csvwrite('AveSTC.dat',AveSTC);
beep;
