# Supplementary material for: Effects of fluorescent glutamate indicators on neurotransmitter diffusion and uptake
Source: eLife. 2020 Apr 30;9:e54441. doi: 10.7554/eLife.54441 (PMC7255799; doi:10.7554/eLife.54441)
Supplement: Source code 2. — Simulated random walk diffusion of neurotransmitter molecules from a variable number of point sources located within isotropic extrasynaptic space. Space is represented in cartesian coordinates, and diffusion distance is measured from each release point. User can vary the number and location of synapses, the number of transmitter molecules released, iGluSnFR subtype and concentration, EAAT concentration, etc. Provides graphical updates of simulation progress and writes output files. Allows multiple trials to be averaged together. [file elife-54441-code2.zip]

Archive with 3 entries (2 files):
- GluSnFR_Cart_121619.m
- __MACOSX/
- __MACOSX/._GluSnFR_Cart_121619.m
