# Supplementary material for: Effects of fluorescent glutamate indicators on neurotransmitter diffusion and uptake
Source: eLife. 2020 Apr 30;9:e54441. doi: 10.7554/eLife.54441 (PMC7255799; doi:10.7554/eLife.54441)
Supplement: Source code 2. — Simulated random walk diffusion of neurotransmitter molecules from a variable number of point sources located within isotropic extrasynaptic space. Space is represented in cartesian coordinates, and diffusion distance is measured from each release point. User can vary the number and location of synapses, the number of transmitter molecules released, iGluSnFR subtype and concentration, EAAT concentration, etc. Provides graphical updates of simulation progress and writes output files. Allows multiple trials to be averaged together. [file elife-54441-code2.zip › GluSnFR_Cart_121619.m]

% GluSnFR simulations (Cartesian coordinates, multisynapse)
% December 16, 2019

%---------- General Model Parameters -------------------
tsf=1;                                      %time step (�s)
numtrials=10;                               %Run simulations multiple times and average
multi=4;                                    %# different synaptic configurations
savesingles=1;                              %save individual trials separately
particlesper=5000;                          %# molecules released at each synapse
simdur=100000;                              %Simulation duration (us)
worldsize = 30;                             %width of cubic diffusion world (um)
boxsize=0.1;                                %width of cubic box (um)
boxblock=20;                                %number of boxes to group for segregation experiments
segregated=3;                               %flag for whether to segregate EAATs and iGluSnFRs
GluSnFRfract=0.5;                           %0.1 means put GluSnFR in 10% of the boxes
NND=.465;                                   %separation between synapses (um)
numsteps=ceil(simdur/tsf);                  %time steps
numboxes=worldsize/boxsize;                 %boxes in each direction
numblocks=numboxes/boxblock;
edgearray=(0:boxsize:worldsize);            %world is in positive quadrant
radialvector=[0.5 1 2 5 10 25 50 100 10000];%ROI sizes to track
tort=1.5;                                   %tortuosity index
vf=0.21;                                    %volume fraction
boxvolume=1e-15*boxsize^3*vf;               %Liters
Q10=1;                                      %Room temp = 1, Phys temp = 3
unitconc=(1/6.022e23)/boxvolume;            %effective concentration of each glutamate molecule in a box
gVm=-90;                                    %glial resting potential
nVm=-70;                                    %neuronal resting potential
D=0.000253/(tort^2);                        %Room temp
rdiff = sqrt(2*D*tsf);                      %1-D rms distance in one time step

%Ion/glu concentrations
gluin= 0.00001;                             %glial intracellular glu = 10 uM
Naout=0.1462;                               %extracellular Na = 146.2 mM 
Nain = 0.005;                               %glial intracellular Na = 5 mM
nNain = 0.005;                              %neuronal intracellular Na = 5 mM
Kout = 0.0025;                              %extracellular K = 2.5 mM
Kin = 0.120;                                %glial intracellular K = 120 mM
nKin = 0.120;                               %neuronal intracellular K = 120 mM
Hout = 3.98107e-08;                         %extracellular pH 7.4
Hin = 3.98107e-08;                          %glial pH 7.4
nHin = 3.98107e-08;                         %neuronal intracellular pH 7.4
ngluin= 0.00001;                            %neuronal intracellular glu = 10 uM

%------------ Arrays for averages (multiple trials)--------
ave=zeros(numsteps,size(radialvector,2),multi);                   %time steps, ROI size, multi
if(savesingles==1)
    singles=zeros(numsteps,numtrials,size(radialvector,2));    %time steps, trial, channel
    singleuptake=zeros(numsteps,numtrials);
end

%Synapse array coordinates
%lattice15 is a 15x3 array containing the 3D coordinates for hexagonally
%arranged release sites. NND = 1.0 um.
%Note: NND in hippocampus CA1 is 0.465 um (Rusakov and Kullmann, 1998).
lattice15=[-1.101,0,0;0,0,0;1.101,0,0;
-0.551,0.954,0;0.551,0.954,0;-0.551,-0.954,0;
0.551,-0.954,0;-0.551,-0.477,0.898;0.551,-0.477,0.898;
-0.551,0.477,0.898;0.551,0.477,0.898;-0.551,-0.477,-0.898;
0.551,-0.477,-0.898;-0.551,0.477,-0.898;0.551,0.477,-0.898];

%----------------------------------------------------------

for k=1:numtrials               %---------- MULTIPLE TRIALS LOOP ------------
counter1=zeros(numsteps,1);                         %counters for glutamate, etc.
if(segregated==0)                               %EAATs and iGluSnFRs are co-localized
    GluSnFRBoolean = ones(numboxes,numboxes,numboxes);
    EAATBoolean = ones(numboxes,numboxes,numboxes);
elseif(segregated==4)                               %Place EAATs and iGluSnFR in every other box
    GluSnFRBoolean = zeros(numboxes,numboxes,numboxes);
    EAATBoolean = zeros(numboxes,numboxes,numboxes);
    for x=1:numboxes
        GluSnFRBoolean((mod(x,2)==1),(mod(x,2)==1),(mod(x,2)==1))=2;
        GluSnFRBoolean((mod(x,2)==0),(mod(x,2)==0),(mod(x,2)==1))=2;
        EAATBoolean((mod(x,2)==1),(mod(x,2)==0),(mod(x,2)==1))=2;
        EAATBoolean((mod(x,2)==0),(mod(x,2)==1),(mod(x,2)==1))=2;
        EAATBoolean((mod(x,2)==1),(mod(x,2)==1),(mod(x,2)==0))=2;
        EAATBoolean((mod(x,2)==0),(mod(x,2)==0),(mod(x,2)==0))=2;
        GluSnFRBoolean((mod(x,2)==1),(mod(x,2)==0),(mod(x,2)==0))=2;
        GluSnFRBoolean((mod(x,2)==0),(mod(x,2)==1),(mod(x,2)==0))=2;
    end
elseif(segregated==1)                               %Place EAATs and iGluSnFR in every other box;
    GluSnFRBoolean = zeros(numboxes,numboxes,numboxes);
    EAATBoolean = zeros(numboxes,numboxes,numboxes);
    for z=0:numblocks-1
        for y=0:numblocks-1
            for x=0:numblocks-1
                for xp=1:boxblock
                    for yp=1:boxblock
                        for zp=1:boxblock
                            if(mod(z,2)==1)
                                if(mod(y,2)==1)
                                    if(mod(x,2)==1)
                                        GluSnFRBoolean((x*boxblock)+xp,(y*boxblock)+yp,(z*boxblock)+zp)=2;
                                    else
                                        EAATBoolean((x*boxblock)+xp,(y*boxblock)+yp,(z*boxblock)+zp)=2;
                                    end
                                else
                                    if(mod(x,2)==0)
                                        GluSnFRBoolean((x*boxblock)+xp,(y*boxblock)+yp,(z*boxblock)+zp)=2; 
                                    else
                                        EAATBoolean((x*boxblock)+xp,(y*boxblock)+yp,(z*boxblock)+zp)=2;
                                    end
                                end
                            else
                                if(mod(y,2)==0)
                                    if(mod(x,2)==1)
                                        GluSnFRBoolean((x*boxblock)+xp,(y*boxblock)+yp,(z*boxblock)+zp)=2;
                                    else
                                        EAATBoolean((x*boxblock)+xp,(y*boxblock)+yp,(z*boxblock)+zp)=2;
                                    end
                                else
                                    if(mod(x,2)==0)
                                        GluSnFRBoolean((x*boxblock)+xp,(y*boxblock)+yp,(z*boxblock)+zp)=2; 
                                    else
                                        EAATBoolean((x*boxblock)+xp,(y*boxblock)+yp,(z*boxblock)+zp)=2;
                                    end
                                end
                            end
                        end
                    end
                end
            end
        end
    end
    EAATBoolean = ones(numboxes,numboxes,numboxes);
elseif(segregated==2)    % "interneuron" arrangement iGluSnFR added randomly to some % of boxes, EAATs everywhere
    GluSnFRBoolean = zeros(numboxes,numboxes,numboxes);
    EAATBoolean = ones(numboxes,numboxes,numboxes);
    for y=1:boxblock:numboxes
        for x=1:boxblock:numboxes
            for z=1:boxblock:numboxes
                rn=rand;
                for xp=1:boxblock
                    for yp=1:boxblock
                        for zp=1:boxblock
                            if(rn<GluSnFRfract)
                                GluSnFRBoolean(x+xp,y+yp,z+zp)=(1/GluSnFRfract);
                            end
                        end
                    end
                end
            end
        end
    end
elseif((segregated==3)&&(GluSnFRfract~=0))    % "random but perfect segregation
    GluSnFRBoolean = zeros(numboxes,numboxes,numboxes);
    EAATBoolean = zeros(numboxes,numboxes,numboxes);
    for y=1:boxblock:numboxes
        for x=1:boxblock:numboxes
            for z=1:boxblock:numboxes
                if(rand<GluSnFRfract)
                    for xp=1:boxblock
                        for yp=1:boxblock
                            for zp=1:boxblock
                                GluSnFRBoolean(x+xp,y+yp,z+zp)=(1/GluSnFRfract);
                            end
                        end
                    end
                else
                    for xp=1:boxblock
                        for yp=1:boxblock
                            for zp=1:boxblock
                                EAATBoolean(x+xp,y+yp,z+zp)=(1/(1-GluSnFRfract));
                            end
                        end
                    end
                end
            end
        end
    end
EAATBoolean = ones(numboxes,numboxes,numboxes);
end

switch mod(k,multi)
        case 1
            latticepos=2;
        case 2
            latticepos=[2,3,10];
        case 3
            latticepos=[1,2,3,10,11,14,15];
        case 0
            switch multi
                case 1
                    latticepos=2;
                case 2
                    latticepos=[2,3,10];
                case 3    
                    latticepos=[1,2,3,10,11,14,15];
                case 4
                    latticepos=[1,2,3,4,5,6,7,8,9,10,11,12,13,14,15];
            end
end

lattarray=(lattice15.*NND)+(worldsize/2);
A=size(latticepos);
numsynapses=A(2);                           %# synapses
numparticles=numsynapses*particlesper;      %total number of transmitter molecules

releasepoint=zeros(numsynapses,3);          %3-D position of each active synapse     
for i=1:numsynapses
    releasepoint(i,1)=lattarray(latticepos(i),1);
    releasepoint(i,2)=lattarray(latticepos(i),2);
    releasepoint(i,3)=lattarray(latticepos(i),3);
end

delete(findall(gcf,'type','annotation'))
dim=[.1 .9 .3 .1];
str="Trial number: "+num2str(k);
h=annotation('textbox',dim,'LineStyle','none','String',str);
drawnow

%%%%%%%%%%%%%%%%%%%%%%%%%%%%%%%%%%%%%%%%%%%%%%%%%%%%%%%%%%%%%%%%%%%%%%%%%%%%%%%%%%%%%%%%
%%%%%%%%%%%%%%%%%%%%%%%%%%%%%%%%%%%%%%%%%%%%%%%%%%%%%%%%%%%%%%%%%%%%%%%%%%%%%%%%%%%%%%%%
%Transporter density/concentration
EAATconc = EAATBoolean.*1e-4;              %EAAT concentration (M)
GluSnFRconc = GluSnFRBoolean.*3e-4;
GluSnFRtype = 2;                           %1=iGluSnFR@34C, 2=iGluSnFR@20C, 3=Gluf@34C, 4=Gluf@20C, 5=iGluu@34C, 6=iGluu@20C
%%%%%%%%%%%%%%%%%%%%%%%%%%%%%%%%%%%%%%%%%%%%%%%%%%%%%%%%%%%%%%%%%%%%%%%%%%%%%%%%%%%%%%%%
%%%%%%%%%%%%%%%%%%%%%%%%%%%%%%%%%%%%%%%%%%%%%%%%%%%%%%%%%%%%%%%%%%%%%%%%%%%%%%%%%%%%%%%%

radial = zeros(numparticles,1);             %distance of each transmitter particle from release site (origin)
radial(:)= 1;
whichorder = zeros(numparticles,1);
whichcounter = 0;

glunum = zeros(numboxes,numboxes,numboxes);       %number of glutamate moldecules in each box
transtrac = zeros(numsteps,1);
GluSnFRtrac = zeros(numsteps,1);
boxtrans = 6.022e23*boxvolume.*EAATconc;         %calculate the number of transporters in each box (note: .* is vector multiplication)
boxGluSnFR = 6.022e23*boxvolume.*GluSnFRconc;    %calculate the number of GluSnFR molecules in each box (note: .* is vector multiplication)
EAAT0=boxtrans;                                  %original number of transporters
GluSnFR0=boxGluSnFR;                             %original number of GluSnFR molecules

%----- Position each glutamate molecule to begin the simulation -----
position=ones(numparticles,2,3);                  %3-D position of each transmitter particle
for i=1:numparticles                              %allot transmitter to each synapse
    position(i,:,1)=releasepoint(ceil(i/(particlesper)),1);
    position(i,:,2)=releasepoint(ceil(i/(particlesper)),2);
    position(i,:,3)=releasepoint(ceil(i/(particlesper)),3);
end
position0=position;                               %original 3-D position of each transmitter particle
positionecho=position;
box=ones(numparticles,2,3);                       %which box contains each transmitter particle

 %----------- Counter arrays, etc. -----------------------
dFF=zeros(numsteps,10);                             %GluSnFR signal: time steps, volumes, multi
STC=zeros(numsteps,1);                              %surrogate for the glial transporter current
cumSTC=zeros(numsteps,1);
GLTtouches = zeros(numsteps,1);                     %number of times EAAC1 binds glutamate
cumGLTtouches = zeros(numsteps,1);                  %number of times EAAC1 binds glutamate
GLTEfficiency = zeros(numsteps,1);                  %cumNTC/cumEAAC1touches
GLTEfficiency(:)=NaN;
trialcounter=zeros(numtrials,1);                    %counters for glutamate, etc.
counter=zeros(numsteps,8,4);
endpoint=zeros(numparticles,1);                     %site of uptake, radial distance from release
endpoint(:)=NaN;
endtime=zeros(numparticles,1);                      %time of uptake
endtime(:)=NaN;
bound=zeros(numparticles,1);                        %unbound=0; glial EAAT=1; GluSnFR=2
timesbound=zeros(numparticles,1);                   %number of transporter hits before getting transported
bp = zeros(numparticles,1);                         %EAAT binding prob for each particle
gbp = zeros(numparticles,1);                        %iGluSnFR binding prob for each particle
transported=zeros(numparticles,1);                  %flag that a particle has been taken up
free=ones(numparticles,1);
EAATbound=zeros(numparticles,1);
EAATtouches=zeros(numparticles,1);
iGlubound=zeros(numparticles,1);
snifftouch=zeros(numparticles,1);
cycled=zeros(numparticles,1);

%---------- Transporter Kinetic Schemes -------------------

%GLT-1, according to Bergles, et al. (2002) J. Neurosci. 
%each rate is multiplied by Q10, the time step fraction, and a s-->�s conversion

vfactor1= exp((96486*(gVm+70)/1000*0.46)/(2*8.3143*298));
vfactor7 = exp((96486*(gVm+70)/1000*0.55)/(2*8.3143*298));
%vfactor9=  exp((0.1*96486*(gVm+70)/1000*0.4)/(2*8.3143*298));
vfactor9f=  exp((0.1*96486*(gVm+70)/1000*0.4)/(2*8.3143*298));
vfactor9b=  exp(((1-0.1)*96486*(gVm+70)/1000*0.4)/(2*8.3143*298));
vfactor15f= exp((0.9*96486*(gVm+70)/1000*0.59)/(2*8.3143*298));
vfactor15b= exp(((1-0.9)*96486*(gVm+70)/1000*0.59)/(2*8.3143*298));

k1f = Q10*tsf*1e-6*Naout*1e4/vfactor1;          %extracellular Na dependent (120 mM)
k1b = Q10*tsf*1e-6*1e2*vfactor1;
k2f = Q10*tsf*1e-6*Naout*1e4;                   %extracellularNa dependent
k2b = Q10*tsf*1e-6*5e2;
k3f = Q10*tsf*1e-6*6e6;                         %extracellular glutamate dependent
k3b = Q10*tsf*1e-6*5e2;
k4f = Q10*tsf*1e-6*Hout*6e11;                   %proton dependent (pH 7.4)
k4b = Q10*tsf*1e-6*7e2;
%k5f = Q10*tsf*1e-6*Hout*6e11;                   %proton dependent (pH 7.4)
%k5b = Q10*tsf*1e-6*7e2;
k6f = Q10*tsf*1e-6*6e6;                         %extracellular glutamate dependent
k6b = Q10*tsf*1e-6*1e2;                         %glu unbinding, default 5e2
k7f = Q10*tsf*1e-6*Naout*1e4/vfactor7;          %extracellular Na
k7b = Q10*tsf*1e-6*1e3*vfactor7;
k8f = Q10*tsf*1e-6*2e3;                         %translocation
k8b = Q10*tsf*1e-6*1.9e3;
k9f = Q10*tsf*1e-6*1e3/vfactor9f;                %Na unbinding
k9b = Q10*tsf*1e-6*Nain*4e4*vfactor9b;           %intracellular Na dependent
k10f = Q10*tsf*1e-6*3e3;
k10b = Q10*tsf*1e-6*Hin*9e10;
k11f = Q10*tsf*1e-6*3e3;                        %intracellular glutamate unbinding
k11b = Q10*tsf*1e-6*gluin*1e5;
k12f = Q10*tsf*1e-6*1e5;
k12b = Q10*tsf*1e-6*Nain*2e7;
k13f = Q10*tsf*1e-6*1e5;
k13b = Q10*tsf*1e-6*Nain*1e8;
k14f = Q10*tsf*1e-6*Kin*1e6;
k14b = Q10*tsf*1e-6*1e3;
k15f = Q10*tsf*1e-6*40/vfactor15f;
k15b = Q10*tsf*1e-6*10*vfactor15b;
k16f = Q10*tsf*1e-6*2e4;
k16b = Q10*tsf*1e-6*Kout*1e6;
%k17f = Q10*tsf*1e-6*1.4;
%k17b = Q10*tsf*1e-6*Kout*0.01;
EAATState = ones(numparticles,1);              %transporter state for bound glutamate molecules
GLTfrate=[k1f;k2f;k4f;k6f;k7f;k8f;k9f;k10f;k11f;k12f;k13f;k14f;k15f;k16f];
GLTbrate=[k16b;k1b;k2b;k4b;k6b;k7b;k8b;k9b;k10b;k11b;k12b;k13b;k14b;k15b];

%GluSnFR kinetic scheme (Halassa et al (2018) PNAS)
switch GluSnFRtype
    case 1                          %iGluSnFR @ 34C
        gk1f = tsf*1e-6*2.8e7;
        gk1b = tsf*1e-6*8161;
        gk2f = tsf*1e-6*756;
        gk2b = tsf*1e-6*220;
    case 2                          %iGluSnFR @ 20C
        gk1f = tsf*1e-6*2.7e7;
        gk1b = tsf*1e-6*5965;
        gk2f = tsf*1e-6*569;
        gk2b = tsf*1e-6*110;
    case 3                          %Gluf @ 34C
        gk1f = tsf*1e-6*3.63e6;
        gk1b = tsf*1e-6*3018;
        gk2f = tsf*1e-6*1254;
        gk2b = tsf*1e-6*566;
    case 4                          %Gluf @ 20C
        gk1f = tsf*1e-6*3.5e6;
        gk1b = tsf*1e-6*2206;
        gk2f = tsf*1e-6*944;
        gk2b = tsf*1e-6*283;
    case 5                          %Gluu @ 34C
        gk1f = tsf*1e-6*2.28e6;
        gk1b = tsf*1e-6*2331;
        gk2f = tsf*1e-6*180.7;
        gk2b = tsf*1e-6*936;
    case 6                          %Gluu @ 20C
        gk1f = tsf*1e-6*2.2e6;
        gk1b = tsf*1e-6*1704;
        gk2f = tsf*1e-6*136;
        gk2b = tsf*1e-6*468;
    case 7                          %FrankenSnFR
        gk1f = tsf*1e-6*3.5e7;
        gk1b = tsf*1e-6*2500;
        gk2f = tsf*1e-6*2000;
        gk2b = tsf*1e-6*600;
end
GluSnFRstate = ones(numparticles,1);
GluSnFRfrate=[gk1f;gk2f;0];
GluSnFRbrate=[0;gk1b;gk2b];
tvect=tsf.*(1:numsteps);

%-------------------------------- TRIAL LOOP --------------------------------
trialcounter(k)=1;
for i=2:numsteps                            %loop for every point in time
 
    %Calculate new 3-D position of particles
    position(:,1,:)=position(:,2,:);        %1 is old position, 2 is new
    box(:,1,:)=box(:,2,:);                  %1 is old box, 2 is new
    diff=free.*rdiff.*randn(numparticles,1,3); %only unbound particles move
    position(:,2,:)=position(:,1,:)+diff;
    X=find(transported==0);                 %subset of untransported particles
    positionecho(X,:,:)=position(X,:,:);    %for diffusion graph
    box(:,2,:)=ceil(position(:,2,:)./boxsize);
    box(box<1)=1;
    box(box>numboxes)=numboxes;
    disp_x=(position(:,2,1)-position0(:,1,1));  %dispersion in (x,y,z)
    disp_y=(position(:,2,2)-position0(:,1,2));
    disp_z=(position(:,2,3)-position0(:,1,3));
    radial=sqrt((disp_x.^2)+(disp_y.^2)+(disp_z.^2)); %total dist from start
    
    %Binding probabilities 
    bp = (k6f*unitconc).*boxtrans(sub2ind(size(boxtrans),box(:,2,1),box(:,2,2),box(:,2,3)));                %EAAT2
    gbp = (gk1f*unitconc).*boxGluSnFR(sub2ind(size(boxGluSnFR),box(:,2,1),box(:,2,2),box(:,2,3)));          %iGluSnFR
    mprob=rand(numparticles,1);
    inplay=free.*(1-cycled);                %Free particles
   
    %Determine fate of each particle during the time step
    %Bind to EAATs
    X=find(free.*(EAATbound==0).*(mprob<(bp.*inplay)));     %Particles that bind EAAT during this time step
    %Particles that bound EAAT during the last time step
    Xf=find((EAATbound==1).*(mprob<GLTfrate(EAATState))); %subset going forward (bound previously)
    Xb=find((EAATbound==1).*(mprob>=GLTfrate(EAATState))&(mprob<(GLTfrate(EAATState)+GLTbrate(EAATState)))); %subset going backward (bound previously)
    nXf=(EAATbound==1).*(mprob<GLTfrate(EAATState)); %binary: forward=1 (bound previously)
    nXb=(EAATbound==1).*(mprob>=GLTfrate(EAATState)).*(mprob<(GLTfrate(EAATState)+GLTbrate(EAATState))); %binary: backward=1 (bound previously)
    trans_ind=sub2ind(size(boxtrans),box(X,2,1),box(X,2,2),box(X,2,3));
    EAATState(X)=5;     %EAAT bound state
    EAATbound(X)=1;    
    free(X)=0;
    EAATtouches(X)=EAATtouches(X)+1;
    boxtrans(trans_ind)=boxtrans(trans_ind)-1;  %reduce available transporters
    Xf14=find(nXf.*(EAATState==14));             %EAAT state 14-->1
    nXf14=nXf.*(EAATState==14);                  %binary
    STC(i)=STC(i)-sum(nXf14);                   %K countertransport
    Xf14_ind=sub2ind(size(boxtrans),box(Xf14,2,1),box(Xf14,2,2),box(Xf14,2,3));
    boxtrans(Xf14_ind)=boxtrans(Xf14_ind)+1;   %increment EAAT
    cycled(Xf14)=1;
    Xb1=find(nXb.*(EAATState==1));                          %1-->14
    EAATState(Xf)=EAATState(Xf)+1;
    EAATState(Xb)=EAATState(Xb)-1;
    EAATState(Xf14)=1;
    EAATState(Xb1)=14;
    X54=find(nXb&(EAATState==4));                        %5-->4
    X54_ind=sub2ind(size(boxtrans),box(X54,2,1),box(X54,2,2),box(X54,2,3));
    boxtrans(X54_ind)=boxtrans(X54_ind)+1;   %increment EAAT
    EAATbound(X54)=0;
    free(X54)=1;
    X910=find(nXf.*(EAATState==10));                     %transported
    nX910=nXf.*(EAATState==10);                        
    transported(X910)=1;
    STC(i)=STC(i)+sum(nX910);
    EAATbound(X910)=0;
    endpoint(X910)=sqrt((position(X910,2,1)-position0(X910,1,1)).^2+(position(X910,2,2)-position0(X910,1,2)).^2+(position(X910,2,3)-position0(X910,1,3)).^2);
    whichcounter=whichcounter+sum(nX910);
    whichorder(X910)=whichcounter;
    endtime(X910)=i*tsf;
    positionecho(X910,1,:)=NaN;

    %Particles bound to iGluSnFR
    Y12=find(free.*(iGlubound==0).*(mprob>=(bp.*inplay)).*(mprob<((bp+gbp).*inplay))); %Particles that bind iGlu
        %Particles that bound iGluSnFR previously
    Y23=find((GluSnFRstate==2)&(mprob<GluSnFRfrate(2)));    %iGlu 2-->3
    Y21=find((GluSnFRstate==2)&(mprob>=GluSnFRfrate(2))&(mprob<(GluSnFRfrate(2)+GluSnFRbrate(2))));   %iGlu 2-->1
    Y32=find((GluSnFRstate==3)&(mprob<GluSnFRbrate(3)));
    iglu_12_ind=sub2ind(size(boxGluSnFR),box(Y12,2,1),box(Y12,2,2),box(Y12,2,3));
    iglu_23_ind=sub2ind(size(boxGluSnFR),box(Y23,2,1),box(Y23,2,2),box(Y23,2,3));
    iglu_21_ind=sub2ind(size(boxGluSnFR),box(Y21,2,1),box(Y21,2,2),box(Y21,2,3));

    GluSnFRstate(Y12)=2;                  %iGluSnFR bound state (for those bound this time step)
    iGlubound(Y12)=1;
    free(Y12)=0;
    snifftouch(Y12)=snifftouch(Y12)+1;
    boxGluSnFR(iglu_12_ind)=boxGluSnFR(iglu_12_ind)-1;   %reduce available GluSnFR
    boxGluSnFR(iglu_21_ind)=boxGluSnFR(iglu_21_ind)+1;   %increment GluSnFR      
    GluSnFRstate(Y23)=3;
    GluSnFRstate(Y21)=1;
    GluSnFRstate(Y32)=2;
    iGlubound(Y21)=0;
    free(Y21)=1;

    %Update iGluSnFR counters
    for v=1:size(radialvector,2)
        dFF(i,v)=sum((GluSnFRstate==3).*(radial<radialvector(v)));
    end
    cumSTC(i)=size(find(transported>0),1);
    counter1(i)=sum(free.*(radial>.4)&(radial<=.5));

    %---------------- Update plot ----------------------------
    if(mod(i,500)==0 || i==2)
        delete(findall(gcf,'type','annotation'))
        
        subplot(3,2,1)
        plot(tvect, STC)
        axis([0 (numsteps*tsf) 0 5])
        axis 'auto y'
        title('Transporter Currents')
        
        subplot(3,2,3)
        scatter(whichorder, endpoint,1)
        axis([0 (numparticles) 0 5])
        title('Diffusion distance')
               
        subplot(3,2,[2,4])
        scatter3(positionecho(:,1,1),positionecho(:,1,2),positionecho(:,1,3),4,'.')
        axis([0 worldsize 0 worldsize 0 worldsize])
        title('3-D diffusion map')

        subplot(3,2,5)
        plot(tvect, cumSTC)
        axis([0 (numsteps*tsf) 0 numparticles])
        axis 'auto y'99
        title('Glu molecules taken up')

        subplot(3,2,6)
        plot(tvect,dFF(:,1),tvect,dFF(:,2),tvect,dFF(:,3),tvect,dFF(:,4),tvect,dFF(:,5),tvect,dFF(:,6),tvect,dFF(:,7),tvect,dFF(:,8))
        axis([0 (numsteps*tsf) 0 5])
        axis 'auto y'
        title('GluSnFR signal')
        
        dim=[.1 .9 .3 .1];
        str="Trial number: "+num2str(k);
        h=annotation('textbox',dim,'LineStyle','none','String',str);
        drawnow

    end
end         % -------------- END OF THE TIME STEP LOOP -----------------
    
    if(savesingles==1)
        for c=1:size(radialvector,2)
            singles(:,k,c)=dFF(:,c)/tsf;
        end
        singleuptake(:,k)=cumSTC;
    end
    if(multi==1)
        for h=1:size(radialvector,2)
            ave(:,h,1)= squeeze(ave(:,h,1) + dFF(:,h));
        end
    end
    if(multi>1)
        n=mod(k,multi);
        if(n==0)
            n=4;
        end
        for m=1:size(radialvector,2)
            ave(:,m,n)=ave(:,m,n)+dFF(:,m);
        end    
    end
end             %------------ END OF MULTIPLE TRIALS LOOP
    ave=ave/(numtrials/multi);
    if(savesingles==1)
        writematrix(singles,'singles.dat');
        writematrix(singleuptake,'singleSTCs.dat');
    end
    writematrix(ave,"aves.dat")
    csvwrite('CumUptake.dat',cumSTC);
    beep;
    csvwrite('counter1.dat',counter1);
